# Supplementary material for: Frequency of physical activity during leisure time and variables related to pain and pain medication use in Spanish adults: A cross-sectional study
Source: PLoS One. 2024 Nov 13;19(11):e0310685. doi: 10.1371/journal.pone.0310685 (PMC11560030; doi:10.1371/journal.pone.0310685)
Supplement: S7 File — (ZIP) [file pone.0310685.s007.zip]

Archive with 2 entries (2 files):
- EESEadult_2020_PAIN.sav
- EESEADULT_2014_PAIN.sav
